# Supplementary material for: FGF21‐Mediated Upregulation of SIRT1 Delays Intervertebral Disc Degeneration by Promoting PINK1/Parkin Dependent Mitophagy Through Deacetylation of FOXO3
Source: Aging Cell. 2026 Mar 20;25(4):e70449. doi: 10.1111/acel.70449 (PMC13092504; doi:10.1111/acel.70449)
Supplement: Supplementary file 3 — Table S1: acel70449‐sup‐0003‐TableS1.xlsx. [file ACEL-25-e70449-s002.xlsx]

## Sheet: Sheet1
	logFC	AveExpr	t	P.Value	adj.P.Val	B
Sirt1	1.61992	6.01142	15.997	5.28e-06	0.0785242	1.44864
Ccdc146	-1.52942	1.747	-11.5987	3.22e-05	0.088198	0.993409
Magee2	-1.01982	0.509909	-10.8164	4.74e-05	0.088198	0.864706
RGD1559821	-1.01982	0.509909	-10.8164	4.74e-05	0.088198	0.864706
Rundc3b	-1.01982	0.509909	-10.8164	4.74e-05	0.088198	0.864706
Scn3b	-1.01982	0.509909	-10.8164	4.74e-05	0.088198	0.864706
Fam78a	1.26195	2.87182	10.4461	5.75e-05	0.0950564	0.796173
Snord73a	1.36615	0.683076	7.84663	0.000272757	0.340975	0.121042
Tmem163	1.36615	0.683076	7.84663	0.000272757	0.340975	0.121042
LOC685718	1.36712	0.683558	7.68798	0.000304166	0.3482	0.065321
Snord81	-1.23103	4.10316	-7.1787	0.000437352	0.370347	-0.128541
Enthd1	-1.1547	2.76335	-7.05816	0.000478097	0.370347	-0.178017
Tmem145	1.17203	0.586017	6.95573	0.000516201	0.370347	-0.221217
Proz	-1.21346	0.606729	-6.93939	0.000522597	0.370347	-0.228208
Rnf112	-1.21346	0.606729	-6.93939	0.000522597	0.370347	-0.228208
Vangl2	-1.21346	0.606729	-6.93939	0.000522597	0.370347	-0.228208
Mir222	-1.4505	3.26627	-6.62625	0.000664836	0.430178	-0.367745
Scd3	1.8937	0.946849	6.42312	0.00078103	0.453224	-0.464173
Mir219a1	1.17641	0.588205	6.32158	0.000847797	0.453224	-0.514216
Nat8f1	1.17641	0.588205	6.32158	0.000847797	0.453224	-0.514216
Nos2	1.17641	0.588205	6.32158	0.000847797	0.453224	-0.514216
Mrap2	1.50185	0.750927	6.24671	0.000901251	0.453224	-0.551927
Lin7a	1.0319	3.53884	6.23194	0.000912255	0.453224	-0.559453
LOC120096114	1.17737	0.588687	6.19959	0.000936885	0.453224	-0.576023
Foxo6	1.50282	0.751409	6.1859	0.000947547	0.453224	-0.583081
RT1-Bb	-1.88687	1.27705	-5.96372	0.00114157	0.471912	-0.700972
Mefv	1.64121	0.820606	5.79302	0.00132199	0.517732	-0.796064
LOC120098404	1.75127	1.20495	5.75677	0.0013644	0.520641	-0.816784
Matn3	-1.25799	2.57358	-5.69195	0.0014442	0.527966	-0.854305
Gstt3	1.0461	3.12488	5.54968	0.00163885	0.567195	-0.938799
Akr1c12	-1.00552	2.476	-5.46864	0.00176312	0.581572	-0.988283
Tprkb	-1.04775	4.05002	-5.43522	0.00181747	0.581572	-1.00898
Lipg	-1.22747	0.613733	-5.32196	0.00201652	0.584017	-1.08041
Rgs14	-1.20811	3.59642	-5.25394	0.002148	0.584017	-1.12428
Tgm7	-1.29394	2.01847	-5.23547	0.00218538	0.584017	-1.13633
Gzmm	1.74681	0.873407	5.22702	0.00220272	0.584017	-1.14185
Mos	-1.64387	2.1377	-5.21515	0.00222736	0.584017	-1.14963
Gli1	-1.14236	3.62859	-5.21167	0.00223464	0.584017	-1.15192
Emilin3	-1.69445	2.16299	-5.16227	0.00234101	0.584017	-1.18459
Adra1b	1.74855	0.874275	5.15615	0.00235459	0.584017	-1.18867
Kcns1	1.60853	0.804267	5.13731	0.00239696	0.58478	-1.20125
Slc26a9	-1.42816	1.03201	-4.91545	0.0029672	0.674441	-1.3539
Nr0b1	-1.48412	2.95043	-4.8711	0.00309896	0.678923	-1.38543
Mmp12	-1.35113	0.675564	-4.85095	0.00316099	0.678923	-1.39986
Cnih3	1.30774	0.653868	4.80341	0.00331307	0.678923	-1.43421
Krt78	1.30774	0.653868	4.80341	0.00331307	0.678923	-1.43421
Adcyap1r1	1.3317	5.36045	4.77401	0.00341126	0.684341	-1.45564
Rpp25	-1.19751	3.63865	-4.67468	0.00376841	0.722848	-1.52921
Kif26a	-2.19404	1.62188	-4.66938	0.00378861	0.722848	-1.53319
Ntf4	-1.30818	1.96182	-4.65368	0.00384925	0.72512	-1.54499
Slc10a6	-1.29261	0.964239	-4.56321	0.00422076	0.726091	-1.6139
Tp63	2.08968	1.04484	4.56246	0.00422399	0.726091	-1.61448
Ecel1	1.41808	1.9183	4.54102	0.00431802	0.726091	-1.63104
Cx3cl1	1.61039	3.71239	4.50358	0.00448787	0.726091	-1.66014
Mir155	-1.53128	1.4172	-4.48775	0.00456195	0.726091	-1.67253
Hmgcll1	1.28117	2.91083	4.34182	0.0053143	0.726091	-1.78894
LOC120093953	-1.67665	0.838327	-4.33974	0.00532598	0.726091	-1.79063
LOC120099525	-1.33783	1.32047	-4.3384	0.00533356	0.726091	-1.79172
Foxa2	-1.58459	2.40341	-4.27572	0.00570059	0.726091	-1.84301
Grap	-1.54949	2.52988	-4.19596	0.00620952	0.726091	-1.90937
Ogn	-1.82069	1.76882	-4.1838	0.00629152	0.726091	-1.91959
Greb1l	1.00336	2.04012	4.12085	0.00673616	0.726091	-1.973
Car12	1.25141	2.77496	4.07885	0.00705241	0.726091	-2.00905
Rxfp2	-1.4294	1.36337	-4.07703	0.00706648	0.726091	-2.01062
Ryr3	1.01442	4.97291	4.06778	0.00713851	0.726091	-2.01861
Scn2a	-1.16412	4.17232	-4.0597	0.00720217	0.726091	-2.02561
Rufy4	1.18386	2.44364	4.05434	0.00724472	0.726091	-2.03025
Rbm39	-1.68085	1.17116	-4.05211	0.00726252	0.726091	-2.03219
Myo7b	1.79724	3.31342	4.03643	0.00738898	0.726091	-2.04582
Mcoln2	-1.24512	2.26232	-4.01934	0.00752962	0.726091	-2.06074
Camk1g	2.13411	2.73274	3.94552	0.00817269	0.726091	-2.12582
Prom2	-1.8827	1.46621	-3.82451	0.00936483	0.726091	-2.23486
Slc25a48	1.93281	2.77664	3.80993	0.00952112	0.726091	-2.24819
Them6	1.53676	2.32083	3.77343	0.00992553	0.726091	-2.28176
Ryr2	1.07911	3.30273	3.76237	0.0100519	0.726091	-2.29199
Slc2a4	-1.09924	2.05368	-3.75149	0.0101778	0.726091	-2.30206
Fam228b	1.42137	0.710684	3.74945	0.0102017	0.726091	-2.30396
Trim9	2.17463	2.16429	3.74286	0.010279	0.726091	-2.31008
Adra2b	-1.53697	0.768487	-3.73332	0.0103921	0.726091	-2.31895
Nrtn	1.59959	3.35896	3.72128	0.010537	0.726091	-2.33018
Synpo2l	1.51709	1.44905	3.69942	0.0108058	0.726091	-2.35065
Gucy1b1	2.00722	2.23575	3.67178	0.0111566	0.726091	-2.37665
Milr1	-1.35105	2.48249	-3.66815	0.0112036	0.726091	-2.38008
Kcnk13	-1.97498	1.30542	-3.64888	0.0114569	0.726091	-2.39831
Dynapl1	-1.83256	1.44114	-3.63969	0.0115799	0.726091	-2.40703
Snord83b	-1.20016	1.25163	-3.63634	0.0116252	0.726091	-2.41022
Pdlim3	2.27874	2.81548	3.62517	0.0117774	0.726091	-2.42086
Zfp59	-1.2633	4.07257	-3.62301	0.0118071	0.726091	-2.42292
Cfap77	-1.09954	1.19844	-3.61876	0.0118657	0.726091	-2.42697
Cftr	-2.14405	1.73479	-3.57295	0.0125189	0.726091	-2.47089
Hk3	-1.22259	2.22775	-3.55263	0.0128215	0.726091	-2.49051
Nkx6-1	-1.83578	1.44274	-3.54891	0.0128777	0.726091	-2.49411
Gjb2	-1.43418	4.52297	-3.54645	0.0129151	0.726091	-2.49649
Slc5a2	1.13494	4.05164	3.51899	0.0133403	0.726091	-2.52317
Fundc2b	1.50006	0.750032	3.51028	0.0134783	0.726091	-2.53165
Zscan18	-1.20482	0.936032	-3.45292	0.0144285	0.726091	-2.58795
Dlgap2	1.03867	3.03983	3.43444	0.0147503	0.726091	-2.60623
Chrna2	1.15628	1.22451	3.42931	0.014841	0.726091	-2.61131
Zswim5	-1.65413	1.35577	-3.40241	0.0153271	0.726091	-2.63807
Or2h15	1.24759	3.32751	3.36757	0.0159829	0.726091	-2.67292
Sst	1.01101	6.19722	3.34827	0.0163594	0.726091	-2.69233
LOC120095783	1.43149	1.0328	3.33171	0.0166904	0.726091	-2.70904
Adad2	1.3119	0.985263	3.32846	0.0167563	0.726091	-2.71234
Adora2b	1.29252	3.67488	3.29703	0.0174079	0.726091	-2.74422
Lrguk	1.30462	2.88174	3.2961	0.0174275	0.726091	-2.74516
Il23a	1.36545	2.90781	3.29535	0.0174435	0.726091	-2.74593
Rbfox1	-1.09897	0.867418	-3.28687	0.0176244	0.726091	-2.75457
Colgalt2	1.64857	2.8046	3.28293	0.0177092	0.726091	-2.75858
Cym	-1.48299	1.24917	-3.2811	0.0177486	0.726091	-2.76045
Ceacam9	1.18701	0.910561	3.255	0.0183233	0.726091	-2.78716
Plppr1	1.60491	1.38355	3.22933	0.0189083	0.726091	-2.81354
Elapor2	1.1735	0.916066	3.20447	0.0194946	0.726091	-2.83921
Mir339	1.1735	0.916066	3.20447	0.0194946	0.726091	-2.83921
Il2rg	1.19283	0.913472	3.18004	0.0200903	0.726091	-2.86455
Anxa13	1.0378	0.848215	3.17697	0.0201665	0.726091	-2.86774
Elfn2	1.56095	4.23754	3.16519	0.0204623	0.726091	-2.88002
Rab25	-1.5768	1.82093	-3.16513	0.0204636	0.726091	-2.88007
Rab37	-1.32445	0.995847	-3.15463	0.0207312	0.726091	-2.89103
Snord72	-1.00838	4.00678	-3.13835	0.0211538	0.726091	-2.90806
Acsbg3	1.23895	1.45948	3.1355	0.0212285	0.726091	-2.91104
Sox7	1.1762	0.917412	3.13285	0.0212985	0.726091	-2.91382
Mir92b	-1.70846	1.49761	-3.12862	0.0214106	0.726091	-2.91826
Chct1	1.43407	1.22353	3.12714	0.02145	0.726091	-2.91981
Hoxa5	-1.08749	0.877363	-3.0869	0.0225518	0.726091	-2.96218
Snord88b	1.29405	0.964085	3.0775	0.0228182	0.726091	-2.97213
Tmem121b	-1.40414	1.03281	-3.05523	0.0234627	0.726091	-2.99574
Xrra1	1.85992	2.33953	3.0425	0.0238401	0.726091	-3.00928
Ccl7	-1.2066	3.79994	-3.03337	0.0241149	0.726091	-3.01901
LOC120095462	1.28834	1.52411	3.03041	0.0242047	0.726091	-3.02217
Lepr	-1.00298	2.19843	-3.01568	0.0246572	0.726091	-3.0379
Lingo1	1.12994	4.6441	3.01074	0.0248111	0.726091	-3.04319
Cxcl3	1.28183	1.85017	3.00861	0.0248777	0.726091	-3.04547
Adcy4	-1.11622	3.07424	-3.00133	0.0251069	0.726091	-3.05327
Klhl33	1.50645	1.27618	2.9879	0.0255357	0.726091	-3.06767
Ccn6	1.15585	2.99151	2.9844	0.0256491	0.726091	-3.07144
Card10	1.00209	3.91162	2.97471	0.025965	0.726091	-3.08187
Oacyl	1.41972	1.23281	2.96812	0.0261821	0.726091	-3.08896
Piwil2	1.07528	4.11507	2.96429	0.0263095	0.726091	-3.09309
Myo7a	-1.31835	4.37586	-2.9625	0.0263691	0.726091	-3.09502
Chst1	1.50914	1.27752	2.9593	0.0264762	0.726091	-3.09847
Gpr82	1.27435	1.01062	2.9469	0.0268956	0.726091	-3.11187
B3galt1	1.3869	1.01051	2.89095	0.0288801	0.726091	-3.17263
Shisa7	1.65602	1.88297	2.87033	0.029651	0.726091	-3.19515
Cideb	1.15592	2.97057	2.85454	0.0302563	0.726091	-3.21244
Ptprt	1.3751	3.04497	2.83602	0.0309838	0.726091	-3.23278
Zc3h12d	1.39215	1.27717	2.83468	0.031037	0.726091	-3.23425
Sncaip	1.4392	1.04891	2.81387	0.0318785	0.726091	-3.25717
Slc9a3	1.33758	3.04052	2.81066	0.0320104	0.726091	-3.26071
Lyz2	1.13206	0.939478	2.80892	0.0320822	0.726091	-3.26263
Pcsk2	-1.24122	2.23172	-2.79437	0.0326893	0.726091	-3.2787
Trim10	-1.64407	1.90187	-2.78841	0.0329416	0.726091	-3.2853
Prkag3	-1.13146	1.21729	-2.78661	0.0330183	0.726091	-3.28729
Aldh1a3	1.52287	5.5117	2.77213	0.0336414	0.726091	-3.30334
LOC120102630	-1.11738	1.22305	-2.76659	0.0338833	0.726091	-3.30948
Rnu6-136	-1.32301	1.19021	-2.76552	0.0339302	0.726091	-3.31067
Zfp92	1.49529	1.58346	2.76415	0.0339907	0.726091	-3.3122
Padi3	-1.05369	4.881	-2.74199	0.03498	0.726091	-3.33684
B4galnt4	-1.10388	1.72398	-2.74106	0.0350224	0.726091	-3.33788
Rnf208	1.08066	3.28563	2.7194	0.0360207	0.726091	-3.36204
Nr5a1	-1.41382	1.23561	-2.71827	0.0360738	0.726091	-3.3633
Pkp2	-1.45266	7.32993	-2.708	0.036559	0.726091	-3.37479
Majin	-1.0332	0.834531	-2.68961	0.0374446	0.726091	-3.39538
Elmod1	1.06409	5.78643	2.6856	0.0376408	0.726091	-3.39987
Rasd2	1.62565	1.65283	2.67823	0.0380046	0.726091	-3.40815
LOC120093944	-1.17775	1.36435	-2.67691	0.03807	0.726091	-3.40963
Pld4	2.07296	2.72799	2.67058	0.0383859	0.726091	-3.41674
Prodh	1.19313	1.10306	2.66399	0.0387175	0.726091	-3.42415
LOC120095472	-1.86459	1.70211	-2.65936	0.0389525	0.726091	-3.42936
Cd164l2	-1.43874	1.37092	-2.64685	0.0395953	0.726091	-3.44345
Ass1	-1.32772	2.98704	-2.64532	0.0396748	0.726091	-3.44518
Clec2l	1.32517	1.03603	2.64305	0.0397926	0.726091	-3.44773
Rbpjl	-1.47842	1.93068	-2.6388	0.0400149	0.726091	-3.45253
Gsdmc	-1.90194	1.47582	-2.63063	0.0404451	0.726091	-3.46175
Ccl2	-1.26197	6.61185	-2.62843	0.0405623	0.726091	-3.46424
LOC100362751	-1.59157	2.43555	-2.5874	0.0428077	0.726091	-3.51068
Atp13a4	-1.05223	1.36453	-2.57834	0.0433213	0.726091	-3.52097
Frzb	1.12263	6.11692	2.56546	0.0440632	0.726091	-3.53562
Cfap47	1.4965	2.05092	2.5536	0.0447578	0.726091	-3.54911
Bco1	-1.5237	1.93229	-2.53977	0.0455826	0.726091	-3.56487
LOC688815	-1.00566	2.72322	-2.5383	0.0456715	0.726091	-3.56655
H1f1	-1.04833	1.17284	-2.53782	0.0457006	0.726091	-3.5671
Myadml2	1.17128	1.7991	2.52581	0.0464321	0.726091	-3.5808
Il33	-1.52187	1.93302	-2.52181	0.0466783	0.726091	-3.58537
Clip3	1.00173	1.33667	2.4933	0.0484752	0.726091	-3.61798
Ntrk1	-1.21904	0.927454	-2.49107	0.0486187	0.726091	-3.62053
Angpt2	1.65693	2.80365	2.48693	0.0488864	0.726091	-3.62527
Kcnmb4	1.41941	1.62011	2.48278	0.0491566	0.726091	-3.63003
Nek5	1.00143	1.14708	2.48165	0.0492306	0.726091	-3.63133
Mamdc2	1.02867	5.52391	2.47464	0.0496911	0.726091	-3.63937
